# Supplementary material for: Gamete Nuclear Migration in Animals and Plants
Source: Front Plant Sci. 2019 Apr 24;10:517. doi: 10.3389/fpls.2019.00517 (PMC6491811; doi:10.3389/fpls.2019.00517)
Supplement: Supplementary file 1 [file Table_1.xlsx]

## Sheet: Sheet1
	Supplementary table 1: Chemical inhibitors, targeting fertilization mechanisms in different organisms across different kingdoms
Organisms		Species	Chemicals	Concentration	Target	Gamete nuclear migration inhibited	Effect	References
Animals	Cow/Bovine	Bos taurus	Cytochalasin B	20.85 µM (10 µg/ml)	Actin	No	Inhibited sperm incorporation	Sutovsky et al., 1996
			Nocodazole	10 µM	Microtubule	Yes	Inhibited pronuclear migration and positioning
	Mouse	Mus musculus	Cytochalasin D	0.985 µM	Actin	Yes	Inhibited spindle rotation, polar body formation, and pronuclear migration	Maro et al., 1984
				(0.5 µg/ml)
			Colcemid	50 µM	Microtubule		Inhibited pronuclear formation and migration toward the egg center	Schatten et al., 1985
			Griseofulvin	100 µM
			Nocodazole	10 µM
	Nematode	Caenorhabditis elegans	Cytochalasin B	16.68 µM	Actin	No	Affected the pronuclear meeting position	Strome and Wood, 1983
				(8 µg/ml)
			Cytochalasin D	1.97 µM
				(1 µg/ml)
			Colcemid	134.7 µM	Microtubule	Yes	Inhibited both male and female pronuclear migration
				(50 µg/ml)
			Griseofulvin	56.7 µM
				(20 µg/ml)
			Vinblastine	12.33 µM
				(10 µg/ml)
	Pig	Sus scrofa domesticus	Cytochalasin B	5 µM	Actin	Yes	Inhibited both male and female pronuclear migration, and fusion	Kim et al., 1997, 1996
			Nocodazole	10 µM	Microtubule
	Sea urchin	Arbacia punctulata	Cytochalasin B	20.85 µM (10 µg/ml)	Actin	No	prevented the normal movements (rotation) of the incorporating spermatozoon into the egg cortex	Longo, 1980
		Lytechinus variegutus		25 µM			Prevented sperm incorporation	Schatten and Schatten, 1981
			Cytochalasin D	10 µM
			Cytochalasin E	10 µM
			Phalloidin	1 mM
		Arbacia punctulata	Colcemid	≥27 µM (2.7 x 10-5 M or greater)	Microtubule	Yes	Blocked the fusion of pronuclei	Zimmerman and Zimmerman, 1967
		Lytechinus pictus		1 µM			Reduced the size of the sperm aster	Aronson, 1971
		Lytechinus variegatus		500 nM			Inhibited the formation of sperm aster	Schatten and Schatten, 1981
			Colchicine	100 µM
			Griseofulvin	50 µM
			Maytansine	50 nM
			Nocodazole	50 nM
			Podophyllotoxin	50 nM
			Vinblastine	10 µM
	Sheep	Ovis aries	Cytochalasin D	9.85 µM	Actin	No	Inhibited formation of polar body and fertilization cone	Le Guen et al., 1989
				(5 µg/ml)
	Zebrafish	Danio rerio	Cytochalasin B	10.425 µM (5 µg/ml)	Actin	No	Inhibited sperm incorporation	Wolenski and Hart, 1988
			Cytochalasin D	19.7 µM
				(10 µg/ml)
Algae	Brown algae	Pelvetia fastigiata	Cytochalasin D	98.5 µM	Actin	No	Inhibited sperm penetration to the egg cortex	Swope and Kropf, 1993
				(50 µg/ml)
		Fucus distichus	Colchicine	2.5 mM	Microtubule	Yes	Inhibited sperm pronuclear migration in the fertilized egg	Brawley and Quatrano, 1979
				(1 mg/ml)
			Nocodazole	6.6 µM
				(2 µg/ml)
		Pelvetia fastigiata	Nocodazole	0.67 µM				Swope and Kropf, 1993
				(200 ng/ml)
	Red algae	Aglaothamnion oosumiense	Cytochalasin B	100 µM	Actin	Yes	Blocked spermatial mitosis and gamete fusion	Kim and Kim, 1999
			latrunculin-A	10 µM
			potassium iodide (KI)	0.6 M
		Bostrychia moritziana	Cytochalasin D	78.8 µM			Inhibited fertilization pore formation	Wilson et al., 2002
				(40 µg/ml)
			Jasplakinolide	10 µM
			Latrunculin A	10 µM
			Latrunculin B	50 µM
			Mycalolide B	4 µM
			Oryzalin	10 µM	Microtubule	No	Inhibited spermatial mitosis
			Griseofulvin	0.5 µM
			BDM	25 mM	Myosin	Yes	Inhibited spermatial mitosis, fertilization pore formation, and nuclear migration
Early Diverging Land Plants	Fern	Mersilea vestita	Colchicine	5 μM	Microtubule	Yes	Slowed down the different steps of fertilization	Kuligowski et al., 1987
							Affected the ultrastructure of fertilization cone	Kuligowski et al., 1985
Flowering Plants	Arabidopsis	Arabidopsis thalinana	Latrunculin A	100 µM	Actin	Yes	Disassembled actin in the central cell	Kawashima et al., 2014
			BDM	50 mM	Myosin	Not known	Impaired the inward F-actin movement in the central cell
			NEM	0.35 mM
	Frogbit	Hydrocharis dubia	BDM	70 mM			Disorganized the F-actin structure in pollen tubes and short root hair cells	Tominaga et al., 2000
	Rice	Oryza sativa	Latrunculin B	2 μM	Actin	Yes	Inhibited sperm nuclear migration toward the egg nucleus	Ohnishi et al., 2014
			Oryzalin	100 μM	Microtubule	No	No effect of sperm nuclear migration toward the egg nucleus
			BDM	50 mM	Myosin	No	Reduced actin filaments movement	Ohnishi and Okamoto, 2017
			NEM	20 μM
			BDM and N-ethylmaleimide (NEM)	50 mM 20 μM		Yes	Impaired F-actin actin movement & arrest sperm nuclear migration toward the egg nucleus
	Maize	Zea mays L.	Cytochalasin B	20 μM	Actin	Yes	Inhibited sperm nuclear migration	Peng et al., 2017
			Lat A	1 μM
			Colchicine	2 mM	Microtubule	No	No effect on sperm nuclear migration
			BDM	20 mM	Myosin	No	No effect on sperm nuclear migration
			Wiscostatin	5 μM	N-WASP	Yes	Inhibited sperm nuclear migration
	Tobacco	Nicotiana tabacum	Cytochalasin B	20 μM	Actin	Yes	Inhibited sperm nuclear migration
			Colchicine	2 mM	Microtubule	No	No effect on sperm nuclear migration
			BDM	20 mM	Myosin	No	No effect on sperm nuclear migration
			Wiscostatin	5 μM	N-WASP	Yes	Inhibited sperm nuclear migration
